# Supplementary material for: Effects of NaCl on Antioxidant, Antifungal, and Antibacterial Activities in Safflower Essential Oils
Source: Plants (Basel). 2021 Dec 18;10(12):2809. doi: 10.3390/plants10122809 (PMC8706115; doi:10.3390/plants10122809)
Supplement: Supplementary file 1 [file plants-10-02809-s001.zip]

Archive with 1 entries (1 files):
- plants-1445539-supplementary.pdf
